# Supplementary material for: The effect of platelet lysate in culture of PDLSCs: an in vitro comparative study
Source: PeerJ. 2019 Aug 8;7:e7465. doi: 10.7717/peerj.7465 (PMC6689390; doi:10.7717/peerj.7465)
Supplement: Table S4 [file peerj-07-7465-s005.xlsx]

## Sheet: Sheet1
Passage#	Explant-FBS			Explant-PL			Enzymatic-FBS			Enzymatic-PL
1	0.1	0.1	0.1	0.1	0.1	0.1	0.1	0.1	0.1	0.1	0.1	0.1
2	0.3	0.28	0.32	1.08	1.2	1.01	0.65	0.6	0.75	0.59	0.6	0.62
3	0.27	0.34	0.3	0.98	1.28	0.99	0.53	0.73	0.68	0.65	0.615	0.5
4	0.45	0.53	0.43	1.05	1.02	0.99	0.62	0.41	0.45	0.76	0.69	0.79
5	0.53	0.68	0.57	1.32	1.64	1.38	0.84	0.78	0.9	1.32	1.4	1.56
6	0.265	0.295	0.365	0.48	0.77	0.54	0.52	0.75	0.65	0.56	0.69	0.6
7	0.34	0.41	0.3	0.465	0.36	0.49	0.61	0.57	0.44	0.41	0.43	0.37
8	0.35	0.22	0.265	0.295	0.34	0.23	0.3	0.29	0.255	0.27	0.3	0.215
9	0.3	0.24	0.23	0.245	0.235	0.23	0.4	0.3	0.5	0.34	0.24	0.25
10	0.15	0.125	0.14	0.08	0.1	0.12	0.125	0.18	0.16	0.08	0.1	0.1
